# Supplementary material for: Functional Profiling of the A-Family of Venom Peptides from the Wolf Spider Lycosa shansia
Source: Toxins (Basel). 2023 Apr 22;15(5):303. doi: 10.3390/toxins15050303 (PMC10221074; doi:10.3390/toxins15050303)
Supplement: Supplementary file 1 [file toxins-15-00303-s001.zip]

Archive with 5 entries (5 files):
- Supplementary File S1.pdf
- Supplementary File S2.xlsx
- Supplementary File S3.xlsx
- Supplementary File S4.xlsx
- Supplementary File S5.xlsx
