# Supplementary material for: Functional Profiling of the A-Family of Venom Peptides from the Wolf Spider Lycosa shansia
Source: Toxins (Basel). 2023 Apr 22;15(5):303. doi: 10.3390/toxins15050303 (PMC10221074; doi:10.3390/toxins15050303)
Supplement: Supplementary file 1 [file toxins-15-00303-s001.zip › Supplementary File S2.xlsx]

## Sheet: MDCK II
Treatment	Replicate 1	Replicate 2	Replicate 3
DMSO	10956	10921	10760.3
Untreated	11078.3	11831.7	10184
MI-001	9994.67	9892	10115
Ionomycin	16	15	13.667
LS-AMP-A1	11529	11761.7	12104.7
LS-AMP-A2	11594.7	8733.33	10741
LS-AMP-A3	7952	10974.7	9812.33
LS-AMP-A4	10524	10975.7	11000.7
LS-AMP-A5	11027.3	11548	12631.7
LS-AMP-A8	9658	10724.7	10036.3
LS-AMP-A9	11059.3	11114	11118
LS-AMP-A10	10441.3	10122	9431.33
LS-AMP-A11	9982.67	11027	10342
LS-AMP-A13	10742.3	9945.67	10196.7
LS-AMP-A14	10196	10794.7	9936.67
LS-AMP-A15	9680	12409	12475
LS-AMP-A16	11569	11011	11469.3
LS-AMP-A18	10366.3	11598.3	11066
LS-AMP-A19	9933.33	10669.7	10176.3
LS-AMP-A20	11301.3	12085.3	12673.3
Medium	0	0	0

## Sheet: A549
Treatment	Replicate 1	Replicate 2	Replicate 3
DMSO	23864	23864	23864
Untreated	25326	25698	24447.7
MI-001	21940.7	27246.7	23616.3
Ionomycin	66	73.667	72.667
LS-AMP-A1	24746	24247.3	26402.3
LS-AMP-A2	22856.7	22851	21178.3
LS-AMP-A3	25293	24187	23939
LS-AMP-A4	27164.7	23622	29797.7
LS-AMP-A5	27832.3	25032.7	22466.3
LS-AMP-A8	23977	21677.3	21771
LS-AMP-A9	28158.7	20871.7	22075.7
LS-AMP-A10	26707.7	21667.7	24512
LS-AMP-A11	25467.3	25303.7	24106.7
LS-AMP-A13	24888	25116	30085
LS-AMP-A14	24372.3	24840	22798.7
LS-AMP-A15	25433.3	20881.3	21428.3
LS-AMP-A16	23231.7	21914.3	22162.3
LS-AMP-A18	23756.3	24405.7	29514.7
LS-AMP-A19	24463	24062.7	22816
LS-AMP-A20	21978.7	22030	20835
Medium	0	0	0
