# Supplementary material for: Functional Profiling of the A-Family of Venom Peptides from the Wolf Spider Lycosa shansia
Source: Toxins (Basel). 2023 Apr 22;15(5):303. doi: 10.3390/toxins15050303 (PMC10221074; doi:10.3390/toxins15050303)
Supplement: Supplementary file 1 [file toxins-15-00303-s001.zip › Supplementary File S3.xlsx]

## Sheet: Bmal
Treatment	Replicate 1	Replicate 2	Replicate 3
Aprotinin	1	1	1
untreated	0.912281	0.947482	1.10548
LS-AMP-A1	0.0482716	0.0387771	0.0587166
LS-AMP-A2	0.0312667	0.0449395	0.0646412
LS-AMP-A3	0.0567559	0.0516838	0.0836171
LS-AMP-A4	0.0510755	0.0735601	0.0764046
LS-AMP-A5	0.113208	0.0612698	0.0630117
LS-AMP-A8	0.0306477	0.0169008	0.0618077
LS-AMP-A9	0.0900739	0.0696573	0.058459
LS-AMP-A10	0.0732772	0.0977273	0.0718266
LS-AMP-A11	0.04707	0.0480207	0.0551963
LS-AMP-A13	0.082682	0.0618174	0.0661009
LS-AMP-A14	0.0553358	0.0645563	0.110192
LS-AMP-A15	0.0503376	0.0508196	0.0587767
LS-AMP-A16	0.00264599	0.0108754	0.0386245
LS-AMP-A18	0.0654586	0.0429538	0.0512036
LS-AMP-A19	0.029264	0.0240559	0.045837
LS-AMP-A20	0.0730828	0.0793633	0.0608786

## Sheet: H1N1
Treatment	Replicate 1	Replicate 2	Replicate 3	Replicate 4	Replicate 5
Aprotinin	1	1	1
untreated	1.03524	1.0012	1.08958
LS-AMP-A1	0.0312141	0.0383655	0.0431556
LS-AMP-A2	0.0671396	0.0397823	0.0679796	0.0266543	0.0333259
LS-AMP-A3	0.0464951	0.0347561	0.0449434
LS-AMP-A4	0.0311129	0.0282457	0.0147524
LS-AMP-A5	0.0613047	0.0349367	0.0398392
LS-AMP-A8	0.025547	0.0150223	0.0128297
LS-AMP-A9	0.0477095	0.0396811	0.0236242
LS-AMP-A10	0.0352016	0.0241707	0.0339097
LS-AMP-A11	0.0500371	0.042346	0.0441732	0.0378856	0.016671
LS-AMP-A13	0.0660602	0.0363416	0.0733128
LS-AMP-A14	0.0338453	0.0254458	0.0209931
LS-AMP-A15	0.0449075	0.0369242	0.0351354
LS-AMP-A16	0.0277397	0.0267614	0.0187667
LS-AMP-A18	0.0315852	0.0391076	0.0163716
LS-AMP-A19	0.0350597	0.0397148	0.046124
LS-AMP-A20	0.0340423	0.0360629	0.0697849
Note: For some measurements additional replicates were measured as internal controls. Analyses were calculated with all replicates available.

## Sheet: H3N2
Treatment	Replicate 1	Replicate 2	Replicate 3	Replicate 4	Replicate 5	Replicate 6
Aprotinin	1	1	1
untreated	1.18148	1.50146	1.18197
LS-AMP-A1	0.184997	0.178109	0.131273
LS-AMP-A2	0.050655	0.0431986	0.0343612
LS-AMP-A3	0.10814	0.0100842	0.023179
LS-AMP-A4	0.113385	0.0695265	0.047621
LS-AMP-A5	0.170009	0.0648242	0.0828926	0.182238	0.179132	0.176105
LS-AMP-A8	0.0818453	0.103131	0.000875876
LS-AMP-A9	0.178213	0.223243	0.0560535
LS-AMP-A10	0.0544131	0.176145	0.172879	0.194186
LS-AMP-A11	0.19192	0.0982256	0.0830617
LS-AMP-A13	0.176185	0.096018	0.131884
LS-AMP-A14	0.0714252	0.145976	0.0601978	0.0439507
LS-AMP-A15	0.163494	0.164397	0.156949	0.157587
LS-AMP-A16	0.0324024	0.0536644	0.10821
LS-AMP-A18	0.120728	0.1378
LS-AMP-A19	0.0711455	0.126679	0.11903
LS-AMP-A20	0.0609284	0.155556	0.152887	0.14783
Note: For some measurements additional replicates were measured as internal controls. Analyses were calculated with all replicates available.
