# Supplementary material for: Functional Profiling of the A-Family of Venom Peptides from the Wolf Spider Lycosa shansia
Source: Toxins (Basel). 2023 Apr 22;15(5):303. doi: 10.3390/toxins15050303 (PMC10221074; doi:10.3390/toxins15050303)
Supplement: Supplementary file 1 [file toxins-15-00303-s001.zip › Supplementary File S4.xlsx]

## Sheet: Galleria_deaths_Lycosa
Treatment	Cohort1_24h	Cohort2_24h	Cohort3_24h	Cohort1_48h	Cohort2_48h	Cohort3_48h	Cohort1_72h	Cohort2_72h	Cohort3_72h
H2O	0	0	0	0	0	0	0	0	0
H2O + DMSO (1:1)	0	0	0	0	0	0	0	0	0
EtOH (5 µL)	1	1	0	3	2	2	3	2	2
EtoH (10 µL)	5	4	2	7	4	3	7	4	3
untreated	0	0	0	0	0	0	0	0	0
LS-AMP-A1	0	0	0	0	0	0	0	0	0
LS-AMP-A2	0	0	0	0	0	0	0	0	0
LS-AMP-A3	0	0	0	0	0	0	0	0	0
LS-AMP-A4	0	0	0	0	0	0	0	0	0
LS-AMP-A5	0	0	0	0	0	0	0	0	0
LS-AMP-A8	0	0	0	0	0	0	0	0	0
LS-AMP-A9	0	0	0	0	0	0	0	0	0
LS-AMP-A10	0	0	0	0	0	0	0	0	1
LS-AMP-A11	0	0	0	0	0	0	0	0	0
LS-AMP-A13	0	0	0	0	0	0	0	0	1
LS-AMP-A14	0	0	0	0	0	0	0	0	0
LS-AMP-A15	0	0	0	0	0	1	0	0	1
LS-AMP-A16	0	0	0	0	0	0	0	0	1
LS-AMP-A18	0	0	0	0	0	0	0	0	0
LS-AMP-A19	0	0	0	0	1	0	0	1	0
LS-AMP-A20	0	0	0	0	1	0	0	1	0
