# Supplementary material for: Functional Profiling of the A-Family of Venom Peptides from the Wolf Spider Lycosa shansia
Source: Toxins (Basel). 2023 Apr 22;15(5):303. doi: 10.3390/toxins15050303 (PMC10221074; doi:10.3390/toxins15050303)
Supplement: Supplementary file 1 [file toxins-15-00303-s001.zip › Supplementary File S5.xlsx]

## Sheet: Tabelle1
		P. aeruginosa (1117)			P. aeruginosa (50071)			M. luteus			S. aureus			E. coli			L. monocytogenes			S. epidermidis
Medium	100	100	100	100	100	100	100	100	100	100	100	100	100	100	100	100	100	100	100	100	100
Polymyx 10µg/mL	8.3082	7.35524	3.54302	5.41605	11.2545	11.5437	34.787	53.8113	47.1539	85.0041	99.7935	95.4465	15.553	16.1645	11.9401	82.3087	64.4034	78.447	77.611	72.7124	81.8478
Genta 10µg/mL	7.25117	12.1419	0.78364	10.9397	9.40272	6.95909	34.7531	33.0988	25.6914	10.1302	22.1938	8.38894	15.2669	26.3127	7.57309	41.2443	32.6505	13.0219	41.1615	36.2191	58.2561
LS-AMP-A1	79.0357	70.5187	73.1051	100.105	111.979	89.7927	73.9935	135.023	50.2152	106.033	110.791	108.193	153.553	169.757	114.343	93.4804	90.3626	102.296	132.924	152.819	103.22
LS-AMP-A2	64.5445	72.5374	62.225	100.368	113.753	87.799	118.679	181.194	65.5667	88.0937	87.9986	104.003	128.192	150.174	124.918	66.982	116.711	86.9442	112.577	143.959	90.9149
LS-AMP-A3	63.3724	74.5214	66.198	100.315	112.866	88.8092	106.28	132.545	67.7188	77.3106	83.4859	97.1568	114.847	118.887	89.3889	59.9369	117.418	68.2929	125.081	166.552	95.4096
LS-AMP-A4	67.901	83.7452	58.9242	97.6103	110.944	86.4168	48.8727	93.5811	47.3458	64.8588	69.2609	80.5088	63.5471	64.6002	38.7121	47.529	64.3679	81.7792	50.7409	49.8658	70.1306
LS-AMP-A5	63.186	51.5489	62.0721	93.2773	109.79	85.8852	73.1884	97.1848	36.1549	55.1989	62.917	88.627	99.4801	69.6408	26.4544	122.608	80.283	61.98	62.884	53.6633	71.8202
LS-AMP-A8	76.1322	81.7612	75.3667	99.79	113.132	91.0686	72.2222	103.716	73.0273	67.0732	73.4467	85.2226	91.7388	101.043	53.4577	57.9391	71.2645	69.2971	79.7615	73.3026	77.5582
LS-AMP-A9	56.3665	70.6926	77.8728	97.5053	110.589	87.613	52.4959	91.4416	32.7594	57.4133	67.8221	95.0991	70.1329	70.7996	35.5653	56.5719	67.4623	66.1408	52.3672	52.2824	65.3172
LS-AMP-A10	65.0772	90.1148	64.0892	97.2952	110.352	83.9978	61.1915	88.7389	35.3419	64.1206	64.9771	91.1709	81.6291	64.3105	57.0069	109.148	78.161	28.6946	79.4001	71.0012	83.073
LS-AMP-A11	82.0725	95.9276	84.5049	97.4528	114.818	88.0117	56.0386	92.3422	31.1812	50.8023	58.8947	79.7231	64.587	63.905	36.8825	57.2028	67.6393	84.2183	49.2953	44.2655	33.4715
LS-AMP-A13	81.1135	69.8921	76.1614	102.39	115.883	93.6736	108.132	162.387	79.7227	71.9833	81.2949	106.322	109.532	109.096	112.001	131.861	134.66	121.808	109.035	130.725	108.734
LS-AMP-A14	84.8429	62.4783	58.9547	100.972	116.001	81.6852	101.208	114.302	44.4763	81.4506	83.1916	66.5171	109.705	98.8412	96.3776	102.734	82.6703	49.785	97.145	104.641	74.4979
LS-AMP-A15	80.9004	77.0275	69.3765	101.444	115.913	84.6093	87.1981	100.338	54.7585	62.2914	63.5709	94.1265	103.062	89.9768	48.0425	129.232	92.1308	85.5096	84.6766	83.7361	92.3812
LS-AMP-A16	71.8168	74.7999	64.6393	93.645	105.945	72.2488	57.3268	84.1216	27.4989	50.7381	99.8365	66.4796	67.9376	59.8494	34.0285	81.5984	58.0902	20.8033	52.6925	45.3012	72.1389
LS-AMP-A18	87.8796	68.3606	68.2151	102.836	105.708	87.0813	143.237	115.766	65.7102	75	66.2525	80.9203	110.572	96.6395	68.0936	145.215	105.128	13.7733	95.0126	84.2348	89.1297
LS-AMP-A19	72.8823	76.8187	66.0758	103.493	107.483	85.194	38.8889	63.626	16.4993	70.8601	71.4846	83.7635	95.9562	82.2712	94.9872	151.42	105.659	60.4017	91.5432	106.521	92.445
LS-AMP-A20	78.7161	66.133	53.5452	100.814	110.766	86.151	84.9437	89.1892	58.8713	65.5327	71.5501	85.4097	95.2629	75.2606	50.6769	113.144	85.2342	40.8896	65.0524	56.0414	87.4721
